# Supplementary material for: Computational Modeling of Gold Nanoparticle Interacting with Molecules of Pharmaceutical Interest in Water
Source: Molecules. 2023 Oct 19;28(20):7167. doi: 10.3390/molecules28207167 (PMC10609557; doi:10.3390/molecules28207167)
Supplement: Supplementary file 1 [file molecules-28-07167-s001.zip]

Archive with 1 entries (1 files):
- molecules-2619134-supplementary.pdf
